# Supplementary material for: Automated High-Order Shimming for Neuroimaging Studies
Source: Tomography. 2023 Dec 1;9(6):2148–57. doi: 10.3390/tomography9060168 (PMC10748357; doi:10.3390/tomography9060168)
Supplement: Supplementary file 1 [file tomography-09-00168-s001.zip]

Archive with 1 entries (1 files):
- tomography-2710072-supplementary.pdf
